# Supplementary material for: A new species and two newly-recorded species of the genus Micrencaustes (Coleoptera, Erotylidae) from China
Source: Biodivers Data J. 2024 Nov 7;12:e134304. doi: 10.3897/BDJ.12.e134304 (PMC11565180; doi:10.3897/BDJ.12.e134304)
Supplement: XML Treatment for Micrencaustes (Mimencaustes) occulta [file BDJ.12.e134304-treatment1.xml]

<!DOCTYPE tp:taxon-treatment
  PUBLIC "-//TaxonX//DTD Taxonomic Treatment Publishing DTD v0 20100105//EN" "tax-treatment-NSO.dtd">
<tp:taxon-treatment xmlns:tp="http://www.plazi.org/taxpub"><tp:treatment-meta><mixed-citation publication-type="journal"><person-group><name><surname>Yang</surname><given-names>Yuhang</given-names></name><name><surname>Zhang</surname><given-names>Xiaoxiao</given-names></name><name><surname>Liu</surname><given-names>Jing</given-names></name><name><surname>Li</surname><given-names>Jing</given-names></name></person-group><article-title>A new species and two newly-recorded species of the genus <italic><tp:taxon-name><tp:taxon-name-part taxon-name-part-type="genus" reg="Micrencaustes">Micrencaustes</tp:taxon-name-part></tp:taxon-name></italic> (<tp:taxon-name><tp:taxon-name-part taxon-name-part-type="order">Coleoptera</tp:taxon-name-part></tp:taxon-name>, <tp:taxon-name><tp:taxon-name-part taxon-name-part-type="family">Erotylidae</tp:taxon-name-part></tp:taxon-name>) from China</article-title><source>Biodivers Data J</source><day>07</day><month>11</month><year>2024</year><volume>12</volume><pub-id pub-id-type="doi">10.3897/BDJ.12.e134304</pub-id></mixed-citation></tp:treatment-meta><tp:nomenclature><tp:taxon-name><object-id xmlns:xlink="http://www.w3.org/1999/xlink" content-type="arpha" xlink:type="simple">0EDA08AB-1278-5ABA-8D07-02E25C9A01AA</object-id><tp:taxon-name-part taxon-name-part-type="genus">Micrencaustes</tp:taxon-name-part> (<tp:taxon-name-part taxon-name-part-type="subgenus">Mimencaustes</tp:taxon-name-part>) <tp:taxon-name-part taxon-name-part-type="species">occulta</tp:taxon-name-part><object-id xmlns:xlink="http://www.w3.org/1999/xlink" content-type="zoobank" xlink:type="simple" object-id-type="ZooBank">DC5BD9C5-D61F-48E2-A25C-5B3A39BD98C9</object-id></tp:taxon-name><tp:taxon-authority>Yang &amp; Li</tp:taxon-authority><tp:taxon-status xmlns:xlink="http://www.w3.org/1999/xlink" xlink:type="simple">sp. nov.</tp:taxon-status></tp:nomenclature><tp:treatment-sec sec-type="materials"><title>Materials</title><list list-type="alpha-lower" list-content="occurrences"><list-item><p><bold>Type status:</bold> <named-content xmlns:xlink="http://www.w3.org/1999/xlink" content-type="dwc:typeStatus" xlink:type="simple">Holotype</named-content>. <bold>Occurrence:</bold> individualCount: <named-content xmlns:xlink="http://www.w3.org/1999/xlink" content-type="dwc:individualCount" xlink:type="simple">1</named-content>; sex: <named-content xmlns:xlink="http://www.w3.org/1999/xlink" content-type="dwc:sex" xlink:type="simple">1 male</named-content>; occurrenceID: <named-content xmlns:xlink="http://www.w3.org/1999/xlink" content-type="dwc:occurrenceID" xlink:type="simple">E26B1B82-1138-5DBE-BCC0-4B69A840C898</named-content>; <bold>Location:</bold> country: <named-content xmlns:xlink="http://www.w3.org/1999/xlink" content-type="dwc:country" xlink:type="simple">China</named-content>; stateProvince: <named-content xmlns:xlink="http://www.w3.org/1999/xlink" content-type="dwc:stateProvince" xlink:type="simple">Yunnan</named-content>; county: <named-content xmlns:xlink="http://www.w3.org/1999/xlink" content-type="dwc:county" xlink:type="simple">Yingjiang</named-content>; verbatimCoordinates: <named-content xmlns:xlink="http://www.w3.org/1999/xlink" content-type="dwc:verbatimCoordinates" xlink:type="simple"><named-content content-type="dwc:verbatimCoordinates" xlink:type="simple">24.691355°N, 97.943483°E</named-content></named-content>; <bold>Identification:</bold> identifiedBy: <named-content xmlns:xlink="http://www.w3.org/1999/xlink" content-type="dwc:identifiedBy" xlink:type="simple">Yibing Ba</named-content>; <bold>Event:</bold> year: <named-content xmlns:xlink="http://www.w3.org/1999/xlink" content-type="dwc:year" xlink:type="simple">2012</named-content>; month: <named-content xmlns:xlink="http://www.w3.org/1999/xlink" content-type="dwc:month" xlink:type="simple">8</named-content></p></list-item></list></tp:treatment-sec><tp:treatment-sec sec-type="Diagnosis"><title>Diagnosis</title><p>Body elongate-oval, convex dorsally, black, moderately lustrous. Each elytron with two orange marks and with seven distinct striae. Clypeofrontal sulcus incomplete. Interocular distance about 0.47 times width of head. Antennae long, almost extending to the posterior edge of pronotum, antennomere 3 long and apex slightly swollen, 1.6 times as long as antennomere 4, antennomere 9 almost equal in length and width; antennomere 10 transverse, 2.1 times as wide as long. Maxillary terminal palpomere transverse, nearly semicircular, 2.8 times as wide as long. Lacinia with two teeth at apex. Pronotum with three indistinct teardrop-shaped orange marks and with a few coarse punctures on each side of base. Postmesocoxal lines absent.</p></tp:treatment-sec><tp:treatment-sec sec-type="Description"><title>Description</title><p>Body length: 13.2 mm; width: 6.2 mm, elongate-oval, convex in lateral view, general colour black, moderately lustrous. Pronotum with three indistinct teardrop-shaped orange marks. Each elytron with two orange marks, the first mark reaching the basal edge and with a wave at posterior edge; the second mark at basal three fourths, transverse and curved, with a wave at anterior edge (Fig. <xref ref-type="fig" rid="F11927010">1</xref>). Head (Fig. <xref ref-type="fig" rid="F12207124">2</xref>a) coarsely punctured on vertex. Clypeus finely punctured, anterior edge straight. Clypeofrontal sulcus incomplete. Eyes large, coarsely facetted; interocular distance about 0.47 times width of head. Antennae (Fig. <xref ref-type="fig" rid="F12207124">2</xref>b) long, almost extending to posterior edge of pronotum, covered with golden setae; antennomere 1 swollen, barrel-shaped; antennomere 2 spherical; antennomere 3 long, slightly swollen at apex, 1.6 times as long as antennomere 4; antennomere 9-11 transverse and compact, forming the antennal club, antennomere 9 expanded apically; antennomere 10 crescent-shaped, 2.0 times as wide as long; antennomere 11 nearly fan-shaped; relative lengths of antennomeres 2-11: 1.5: 3.6: 2.1: 2.2: 2.3: 2.2: 2.2: 2.8: 2.0: 2.2. Maxillary terminal palpomere (Fig. <xref ref-type="fig" rid="F12207124">2</xref>c) transverse, strongly expanded, nearly triangular, 2.8 times as wide as long. Labial terminal palpomere (Fig. <xref ref-type="fig" rid="F12207124">2</xref>d) dolabriform. Mentum (Fig. <xref ref-type="fig" rid="F12207124">2</xref>e) small, nearly pentagonal, with middle area triangularly depressed; submentum (Fig. <xref ref-type="fig" rid="F12207124">2</xref>e) nearly trapezoidal, with a few coarse punctures in the middle and two extremely coarse punctures at the base.</p><p>Pronotum (Fig. <xref ref-type="fig" rid="F12207124">2</xref>f) 2.2 times as wide as long, nearly trapezoidal, convex dorsally, with extremely sparse punctures. Anterior edge curved opposite the head; lateral edge curved, with expressed border and slightly narrowing apically; basal edge weakly sinuate, with a few coarse punctures on each side of base. Anterior angles blunt and slightly protruded, posterior angles almost rectangular. Scutellar shield sparsely punctured, nearly heart-shaped, 1.6 times as wide as long. Each elytron with seven distinct striae, intervals sparsely punctured.</p><p>Prosternum (Fig. <xref ref-type="fig" rid="F12207124">2</xref>g) finely and sparsely punctured, covered with fine and short setae, anterior edge narrow, posterior edge emarginated. Prosternal process nearly long bell-shaped, prosternal process distinctly and abruptly expanded apically, apical edge of prosternal process emarginated, only slightly extending beyond anterior edge of mesoventrite. Mesoventrite (Fig. <xref ref-type="fig" rid="F12207124">2</xref>h) sparsely punctured, with a triangular depression in middle of posterior edge . Metaventrite finely and sparsely punctured and two elongated transverse depressions at posterior edge. Abdomen sparsely punctured, covered with short setae.</p><p>Legs (Fig. <xref ref-type="fig" rid="F12207124">2</xref>i) with tibiae gradually widening to apices, tibiae and tarsus covered with golden setae.</p><p>Male genitalia (Fig. <xref ref-type="fig" rid="F12207124">2</xref>j) with median lobe slightly curved, median strut straight, apex slightly wide, 2.3 times as long as median lobe.</p></tp:treatment-sec><tp:treatment-sec sec-type="Etymology"><title>Etymology</title><p>The species is named for the three indistinct teardrop-shaped orange marks on the pronotum, the marks seen when strong light shines on the pronotum.</p></tp:treatment-sec><tp:treatment-sec sec-type="Distribution"><title>Distribution</title><p><tp:taxon-name><tp:taxon-name-part taxon-name-part-type="genus" reg="Micrencaustes">Micrencaustes</tp:taxon-name-part> (<tp:taxon-name-part taxon-name-part-type="subgenus" reg="Mimencaustes">Mimencaustes</tp:taxon-name-part>) <tp:taxon-name-part taxon-name-part-type="species" reg="occulta">occulta</tp:taxon-name-part></tp:taxon-name> Yang &amp; Li <bold>sp. nov.</bold> is recorded in Yingjiang County, Yunnan Province, China.</p></tp:treatment-sec><tp:treatment-sec sec-type="Notes"><title>Notes</title><p><tp:taxon-name><tp:taxon-name-part taxon-name-part-type="genus" reg="Micrencaustes">Micrencaustes</tp:taxon-name-part> (<tp:taxon-name-part taxon-name-part-type="subgenus" reg="Mimencaustes">Mimencaustes</tp:taxon-name-part>) <tp:taxon-name-part taxon-name-part-type="species" reg="occulta">occulta</tp:taxon-name-part></tp:taxon-name> <bold>sp. nov.</bold> is similar to <tp:taxon-name><tp:taxon-name-part taxon-name-part-type="genus" reg="Micrencaustes">Micrencaustes</tp:taxon-name-part> (<tp:taxon-name-part taxon-name-part-type="subgenus" reg="Micrencaustes">Micrencaustes</tp:taxon-name-part>) <tp:taxon-name-part taxon-name-part-type="species" reg="lunulata">lunulata</tp:taxon-name-part></tp:taxon-name> (Macleay, 1825) due to the body and colour. We examined type specimens of <tp:taxon-name><tp:taxon-name-part taxon-name-part-type="genus" reg="Micrencaustes">Micrencaustes</tp:taxon-name-part> (<tp:taxon-name-part taxon-name-part-type="subgenus" reg="Micrencaustes">Micrencaustes</tp:taxon-name-part>) <tp:taxon-name-part taxon-name-part-type="species" reg="lunulata">lunulata</tp:taxon-name-part></tp:taxon-name> (Macleay, 1825) and laboratory collected specimens, these two species being distinguished by the combination of the following characters: <tp:taxon-name><tp:taxon-name-part taxon-name-part-type="genus" reg="Micrencaustes">Micrencaustes</tp:taxon-name-part> (<tp:taxon-name-part taxon-name-part-type="subgenus" reg="Mimencaustes">Mimencaustes</tp:taxon-name-part>) <tp:taxon-name-part taxon-name-part-type="species" reg="occulta">occulta</tp:taxon-name-part></tp:taxon-name> <bold>sp. nov.</bold> without postmesocoxal lines, each elytron with seven distinct striae, pronotum with a few coarse punctures on each side of the base, body moderately lustrous; <tp:taxon-name><tp:taxon-name-part taxon-name-part-type="genus" reg="Micrencaustes">Micrencaustes</tp:taxon-name-part> (<tp:taxon-name-part taxon-name-part-type="subgenus" reg="Micrencaustes">Micrencaustes</tp:taxon-name-part>) <tp:taxon-name-part taxon-name-part-type="species" reg="lunulata">lunulata</tp:taxon-name-part></tp:taxon-name> (Macleay, 1825) with postmesocoxal lines, each elytron with eight distinct striae, pronotum with evenly fine punctures, body shiny.</p></tp:treatment-sec><tp:treatment-sec><!--Section generated to contain objects referenced in tp:taxon-treatment.--><fig id="F11927010" position="float" orientation="portrait"><object-id xmlns:xlink="http://www.w3.org/1999/xlink" content-type="arpha" xlink:type="simple">224CC38C-94D9-5FBF-B004-5F211DE102B5</object-id><object-id xmlns:xlink="http://www.w3.org/1999/xlink" content-type="doi" xlink:type="simple">10.3897/BDJ.12.e134304.figure1</object-id><label>Figure 1.</label><caption><p><tp:taxon-name><tp:taxon-name-part taxon-name-part-type="genus" reg="Micrencaustes">Micrencaustes</tp:taxon-name-part> (<tp:taxon-name-part taxon-name-part-type="subgenus" reg="Mimencaustes">Mimencaustes</tp:taxon-name-part>) <tp:taxon-name-part taxon-name-part-type="species" reg="occulta">occulta</tp:taxon-name-part></tp:taxon-name> <bold>sp. nov.</bold>, Yunnan, China.</p></caption><graphic xmlns:xlink="http://www.w3.org/1999/xlink" xlink:href="bdj-12-e134304-g001.jpg" position="float" id="oo_1109665.jpg" orientation="portrait" xlink:type="simple"><uri content-type="original_file" xlink:type="simple">https://binary.pensoft.net/fig/1109665</uri></graphic></fig><fig id="F12207124" position="float" orientation="portrait"><object-id xmlns:xlink="http://www.w3.org/1999/xlink" content-type="arpha" xlink:type="simple">E773DAF1-340E-52F1-AF5D-230C635BFF73</object-id><object-id xmlns:xlink="http://www.w3.org/1999/xlink" content-type="doi" xlink:type="simple">10.3897/BDJ.12.e134304.figure2</object-id><label>Figure 2.</label><caption><p>Morphological characters of <tp:taxon-name><tp:taxon-name-part taxon-name-part-type="genus" reg="Micrencaustes">Micrencaustes</tp:taxon-name-part> (<tp:taxon-name-part taxon-name-part-type="subgenus" reg="Mimencaustes">Mimencaustes</tp:taxon-name-part>) <tp:taxon-name-part taxon-name-part-type="species" reg="occulta">occulta</tp:taxon-name-part></tp:taxon-name> <bold>sp. nov.</bold> a head; b antenna; c maxillary palpus; d labial palpus; e mentum and submentum; f pronotum; g prosternum; h mesoventrite; i protibia and protarsus; j aedeagus. Scale bars: 1.0 mm (a-b, e-j), 0.5 mm (c-d).</p></caption><graphic xmlns:xlink="http://www.w3.org/1999/xlink" xlink:href="bdj-12-e134304-g002.jpg" position="float" id="oo_1164842.jpg" orientation="portrait" xlink:type="simple"><uri content-type="original_file" xlink:type="simple">https://binary.pensoft.net/fig/1164842</uri></graphic></fig></tp:treatment-sec></tp:taxon-treatment>
