# Supplementary material for: A new species and two newly-recorded species of the genus Micrencaustes (Coleoptera, Erotylidae) from China
Source: Biodivers Data J. 2024 Nov 7;12:e134304. doi: 10.3897/BDJ.12.e134304 (PMC11565180; doi:10.3897/BDJ.12.e134304)
Supplement: XML Treatment for Micrencaustes (Mimencaustes) divisa [file BDJ.12.e134304-treatment2.xml]

<!DOCTYPE tp:taxon-treatment
  PUBLIC "-//TaxonX//DTD Taxonomic Treatment Publishing DTD v0 20100105//EN" "tax-treatment-NSO.dtd">
<tp:taxon-treatment xmlns:tp="http://www.plazi.org/taxpub"><tp:treatment-meta><mixed-citation publication-type="journal"><person-group><name><surname>Yang</surname><given-names>Yuhang</given-names></name><name><surname>Zhang</surname><given-names>Xiaoxiao</given-names></name><name><surname>Liu</surname><given-names>Jing</given-names></name><name><surname>Li</surname><given-names>Jing</given-names></name></person-group><article-title>A new species and two newly-recorded species of the genus <italic><tp:taxon-name><tp:taxon-name-part taxon-name-part-type="genus" reg="Micrencaustes">Micrencaustes</tp:taxon-name-part></tp:taxon-name></italic> (<tp:taxon-name><tp:taxon-name-part taxon-name-part-type="order">Coleoptera</tp:taxon-name-part></tp:taxon-name>, <tp:taxon-name><tp:taxon-name-part taxon-name-part-type="family">Erotylidae</tp:taxon-name-part></tp:taxon-name>) from China</article-title><source>Biodivers Data J</source><day>07</day><month>11</month><year>2024</year><volume>12</volume><pub-id pub-id-type="doi">10.3897/BDJ.12.e134304</pub-id></mixed-citation></tp:treatment-meta><tp:nomenclature><tp:taxon-name><object-id xmlns:xlink="http://www.w3.org/1999/xlink" content-type="arpha" xlink:type="simple">F7EEE37A-1936-521C-A9B8-F18655AE9C74</object-id><tp:taxon-name-part taxon-name-part-type="genus">Micrencaustes</tp:taxon-name-part> (<tp:taxon-name-part taxon-name-part-type="subgenus">Mimencaustes</tp:taxon-name-part>) <tp:taxon-name-part taxon-name-part-type="species">divisa</tp:taxon-name-part></tp:taxon-name><tp:taxon-authority>Arrow, 1925</tp:taxon-authority><tp:nomenclature-citation-list><tp:nomenclature-citation><tp:taxon-name><tp:taxon-name-part taxon-name-part-type="genus" reg="Micrencaustes">Micrencaustes</tp:taxon-name-part> (<tp:taxon-name-part taxon-name-part-type="subgenus" reg="Mimencaustes">Mimencaustes</tp:taxon-name-part>) <tp:taxon-name-part taxon-name-part-type="species" reg="divisa">divisa</tp:taxon-name-part></tp:taxon-name><comment> Arrow, 1925 - <xref ref-type="bibr" rid="B11941052">Arrow 1925</xref>: 79</comment></tp:nomenclature-citation></tp:nomenclature-citation-list></tp:nomenclature><tp:treatment-sec sec-type="materials"><title>Materials</title><list list-type="alpha-lower" list-content="occurrences"><list-item><p><bold>Type status:</bold> <named-content xmlns:xlink="http://www.w3.org/1999/xlink" content-type="dwc:typeStatus" xlink:type="simple">Other material</named-content>. <bold>Occurrence:</bold> recordedBy: <named-content xmlns:xlink="http://www.w3.org/1999/xlink" content-type="dwc:recordedBy" xlink:type="simple">Yibin Ba and Juntong Lang</named-content>; individualCount: <named-content xmlns:xlink="http://www.w3.org/1999/xlink" content-type="dwc:individualCount" xlink:type="simple">1</named-content>; sex: <named-content xmlns:xlink="http://www.w3.org/1999/xlink" content-type="dwc:sex" xlink:type="simple">1 female</named-content>; occurrenceID: <named-content xmlns:xlink="http://www.w3.org/1999/xlink" content-type="dwc:occurrenceID" xlink:type="simple">73A9E8EC-433E-50B9-9FD7-13AA98C4F963</named-content>; <bold>Location:</bold> country: <named-content xmlns:xlink="http://www.w3.org/1999/xlink" content-type="dwc:country" xlink:type="simple">China</named-content>; stateProvince: <named-content xmlns:xlink="http://www.w3.org/1999/xlink" content-type="dwc:stateProvince" xlink:type="simple">Hainan</named-content>; county: <named-content xmlns:xlink="http://www.w3.org/1999/xlink" content-type="dwc:county" xlink:type="simple">Baisha</named-content>; locality: <named-content xmlns:xlink="http://www.w3.org/1999/xlink" content-type="dwc:locality" xlink:type="simple">Yuanmen Town</named-content>; verbatimCoordinates: <named-content xmlns:xlink="http://www.w3.org/1999/xlink" content-type="dwc:verbatimCoordinates" xlink:type="simple"><named-content content-type="dwc:verbatimCoordinates" xlink:type="simple">19.158191°N, 109.486479°E</named-content></named-content>; <bold>Event:</bold> year: <named-content xmlns:xlink="http://www.w3.org/1999/xlink" content-type="dwc:year" xlink:type="simple">2007</named-content>; month: <named-content xmlns:xlink="http://www.w3.org/1999/xlink" content-type="dwc:month" xlink:type="simple">5</named-content></p></list-item></list></tp:treatment-sec><tp:treatment-sec sec-type="Distribution"><title>Distribution</title><p><tp:taxon-name><tp:taxon-name-part taxon-name-part-type="genus" reg="Micrencaustes">Micrencaustes</tp:taxon-name-part> (<tp:taxon-name-part taxon-name-part-type="subgenus" reg="Mimencaustes">Mimencaustes</tp:taxon-name-part>) <tp:taxon-name-part taxon-name-part-type="species" reg="divisa">divisa</tp:taxon-name-part></tp:taxon-name> Arrow, 1925 (Fig. <xref ref-type="fig" rid="F11927014">3</xref>) is recorded in Yuanmen Town, Baisha County, Hainan Province, China and is also distributed in Myanmar (<xref ref-type="bibr" rid="B11941052">Arrow 1925</xref>, <xref ref-type="bibr" rid="B11926888">Chûjô and Chûjô 1989</xref>).</p></tp:treatment-sec><tp:treatment-sec><!--Section generated to contain objects referenced in tp:taxon-treatment.--><fig id="F11927014" position="float" orientation="portrait"><object-id xmlns:xlink="http://www.w3.org/1999/xlink" content-type="arpha" xlink:type="simple">F11371F8-D2B9-5F6B-A758-A3239C9C4F31</object-id><object-id xmlns:xlink="http://www.w3.org/1999/xlink" content-type="doi" xlink:type="simple">10.3897/BDJ.12.e134304.figure3</object-id><label>Figure 3.</label><caption><p><tp:taxon-name><tp:taxon-name-part taxon-name-part-type="genus" reg="Micrencaustes">Micrencaustes</tp:taxon-name-part> (<tp:taxon-name-part taxon-name-part-type="subgenus" reg="Mimencaustes">Mimencaustes</tp:taxon-name-part>) <tp:taxon-name-part taxon-name-part-type="species" reg="divisa">divisa</tp:taxon-name-part></tp:taxon-name> Arrow, 1925. Specimen from Hainan, China.</p></caption><graphic xmlns:xlink="http://www.w3.org/1999/xlink" xlink:href="bdj-12-e134304-g003.jpg" position="float" id="oo_1109668.jpg" orientation="portrait" xlink:type="simple"><uri content-type="original_file" xlink:type="simple">https://binary.pensoft.net/fig/1109668</uri></graphic></fig></tp:treatment-sec><ref-list><ref id="B11941052"><element-citation xmlns:xlink="http://www.w3.org/1999/xlink" publication-type="chapter" xlink:type="simple"><person-group person-group-type="author"><name name-style="western"><surname>Arrow</surname><given-names>G</given-names></name></person-group><year>1925</year><chapter-title>Coleoptera. Clavicornia. Erotylidae, Languriidae, and Endomychidae</chapter-title><person-group person-group-type="editor"><name name-style="western"><surname>Shipley</surname><given-names>A E</given-names></name><name name-style="western"><surname>Scott</surname><given-names>H</given-names></name></person-group><source>The Fauna of British India, including Ceylon and Burma</source><publisher-name>Taylorand Francis</publisher-name><publisher-loc>London</publisher-loc><size units="page">79</size></element-citation></ref><ref id="B11926888"><element-citation xmlns:xlink="http://www.w3.org/1999/xlink" publication-type="article" xlink:type="simple"><person-group person-group-type="author"><name name-style="western"><surname>Chûjô</surname><given-names>M</given-names></name><name name-style="western"><surname>Chûjô</surname><given-names>M T</given-names></name></person-group><year>1989</year><article-title>A catalog of the <tp:taxon-name><tp:taxon-name-part taxon-name-part-type="family">Erotylidae</tp:taxon-name-part></tp:taxon-name> (<tp:taxon-name><tp:taxon-name-part taxon-name-part-type="class">Insecta</tp:taxon-name-part></tp:taxon-name>, <tp:taxon-name><tp:taxon-name-part taxon-name-part-type="order">Coleoptera</tp:taxon-name-part></tp:taxon-name>) from the Old World (excl. the Ethioplan Region)</article-title><source>Esakia</source><volume>28</volume><fpage>75</fpage><lpage>96</lpage><pub-id pub-id-type="doi">10.5109/2516</pub-id></element-citation></ref></ref-list></tp:taxon-treatment>
