# Supplementary material for: A new species and two newly-recorded species of the genus Micrencaustes (Coleoptera, Erotylidae) from China
Source: Biodivers Data J. 2024 Nov 7;12:e134304. doi: 10.3897/BDJ.12.e134304 (PMC11565180; doi:10.3897/BDJ.12.e134304)
Supplement: XML Treatment for Micrencaustes (Micrencaustes) navicularis [file BDJ.12.e134304-treatment3.xml]

<!DOCTYPE tp:taxon-treatment
  PUBLIC "-//TaxonX//DTD Taxonomic Treatment Publishing DTD v0 20100105//EN" "tax-treatment-NSO.dtd">
<tp:taxon-treatment xmlns:tp="http://www.plazi.org/taxpub"><tp:treatment-meta><mixed-citation publication-type="journal"><person-group><name><surname>Yang</surname><given-names>Yuhang</given-names></name><name><surname>Zhang</surname><given-names>Xiaoxiao</given-names></name><name><surname>Liu</surname><given-names>Jing</given-names></name><name><surname>Li</surname><given-names>Jing</given-names></name></person-group><article-title>A new species and two newly-recorded species of the genus <italic><tp:taxon-name><tp:taxon-name-part taxon-name-part-type="genus" reg="Micrencaustes">Micrencaustes</tp:taxon-name-part></tp:taxon-name></italic> (<tp:taxon-name><tp:taxon-name-part taxon-name-part-type="order">Coleoptera</tp:taxon-name-part></tp:taxon-name>, <tp:taxon-name><tp:taxon-name-part taxon-name-part-type="family">Erotylidae</tp:taxon-name-part></tp:taxon-name>) from China</article-title><source>Biodivers Data J</source><day>07</day><month>11</month><year>2024</year><volume>12</volume><pub-id pub-id-type="doi">10.3897/BDJ.12.e134304</pub-id></mixed-citation></tp:treatment-meta><tp:nomenclature><tp:taxon-name><object-id xmlns:xlink="http://www.w3.org/1999/xlink" content-type="arpha" xlink:type="simple">1233087D-653B-5EC3-80FD-B5471A8F4A61</object-id><tp:taxon-name-part taxon-name-part-type="genus">Micrencaustes</tp:taxon-name-part> (<tp:taxon-name-part taxon-name-part-type="subgenus">Micrencaustes</tp:taxon-name-part>) <tp:taxon-name-part taxon-name-part-type="species">navicularis</tp:taxon-name-part></tp:taxon-name><tp:taxon-authority>Arrow, 1922</tp:taxon-authority><tp:nomenclature-citation-list><tp:nomenclature-citation><tp:taxon-name><tp:taxon-name-part taxon-name-part-type="genus" reg="Micrencaustes">Micrencaustes</tp:taxon-name-part> (<tp:taxon-name-part taxon-name-part-type="subgenus" reg="Micrencaustes">Micrencaustes</tp:taxon-name-part>) <tp:taxon-name-part taxon-name-part-type="species" reg="navicularis">navicularis</tp:taxon-name-part></tp:taxon-name><comment> Arrow,1922 - <xref ref-type="bibr" rid="B11926870">Arrow 1922</xref>: 297</comment></tp:nomenclature-citation></tp:nomenclature-citation-list></tp:nomenclature><tp:treatment-sec sec-type="materials"><title>Materials</title><list list-type="alpha-lower" list-content="occurrences"><list-item><p><bold>Type status:</bold> <named-content xmlns:xlink="http://www.w3.org/1999/xlink" content-type="dwc:typeStatus" xlink:type="simple">Other material</named-content>. <bold>Occurrence:</bold> recordedBy: <named-content xmlns:xlink="http://www.w3.org/1999/xlink" content-type="dwc:recordedBy" xlink:type="simple">Ming Bai and Panpan Li</named-content>; individualCount: <named-content xmlns:xlink="http://www.w3.org/1999/xlink" content-type="dwc:individualCount" xlink:type="simple">32</named-content>; sex: <named-content xmlns:xlink="http://www.w3.org/1999/xlink" content-type="dwc:sex" xlink:type="simple">14 males, 18 females</named-content>; occurrenceID: <named-content xmlns:xlink="http://www.w3.org/1999/xlink" content-type="dwc:occurrenceID" xlink:type="simple">4F310F7A-F939-509A-B7FD-FC2CD45FFE53</named-content>; <bold>Location:</bold> country: <named-content xmlns:xlink="http://www.w3.org/1999/xlink" content-type="dwc:country" xlink:type="simple">China</named-content>; stateProvince: <named-content xmlns:xlink="http://www.w3.org/1999/xlink" content-type="dwc:stateProvince" xlink:type="simple">Guangdong</named-content>; county: <named-content xmlns:xlink="http://www.w3.org/1999/xlink" content-type="dwc:county" xlink:type="simple">Wengyuan</named-content>; locality: <named-content xmlns:xlink="http://www.w3.org/1999/xlink" content-type="dwc:locality" xlink:type="simple">Chebaling National Nature Reserve</named-content>; verbatimCoordinates: <named-content xmlns:xlink="http://www.w3.org/1999/xlink" content-type="dwc:verbatimCoordinates" xlink:type="simple"><named-content content-type="dwc:verbatimCoordinates" xlink:type="simple">24.7025°N, 114.2550°E</named-content></named-content>; <bold>Event:</bold> year: <named-content xmlns:xlink="http://www.w3.org/1999/xlink" content-type="dwc:year" xlink:type="simple">2022</named-content>; month: <named-content xmlns:xlink="http://www.w3.org/1999/xlink" content-type="dwc:month" xlink:type="simple">8</named-content></p></list-item></list></tp:treatment-sec><tp:treatment-sec sec-type="Distribution"><title>Distribution</title><p><tp:taxon-name><tp:taxon-name-part taxon-name-part-type="genus" reg="Micrencaustes">Micrencaustes</tp:taxon-name-part> (<tp:taxon-name-part taxon-name-part-type="subgenus" reg="Micrencaustes">Micrencaustes</tp:taxon-name-part>) <tp:taxon-name-part taxon-name-part-type="species" reg="navicularis">navicularis</tp:taxon-name-part></tp:taxon-name> Arrow, 1922 (Fig. <xref ref-type="fig" rid="F11927016">4</xref>) is recorded in Chebaling National Nature Reserve in Wengyuan County, Shaoguan City, Guangdong Province, China and is also distributed in Laos and Vietnam (<xref ref-type="bibr" rid="B11926870">Arrow 1922</xref>, <xref ref-type="bibr" rid="B11926888">Chûjô and Chûjô 1989</xref>).</p></tp:treatment-sec><tp:treatment-sec><!--Section generated to contain objects referenced in tp:taxon-treatment.--><fig id="F11927016" position="float" orientation="portrait"><object-id xmlns:xlink="http://www.w3.org/1999/xlink" content-type="arpha" xlink:type="simple">C3C4F3EB-BCB1-5421-B60A-8F8A0963DBFB</object-id><object-id xmlns:xlink="http://www.w3.org/1999/xlink" content-type="doi" xlink:type="simple">10.3897/BDJ.12.e134304.figure4</object-id><label>Figure 4.</label><caption><p><tp:taxon-name><tp:taxon-name-part taxon-name-part-type="genus" reg="Micrencaustes">Micrencaustes</tp:taxon-name-part> (<tp:taxon-name-part taxon-name-part-type="subgenus" reg="Micrencaustes">Micrencaustes</tp:taxon-name-part>) <tp:taxon-name-part taxon-name-part-type="species" reg="navicularis">navicularis</tp:taxon-name-part></tp:taxon-name> Arrow, 1922. Specimen from Guangdong, China.</p></caption><graphic xmlns:xlink="http://www.w3.org/1999/xlink" xlink:href="bdj-12-e134304-g004.jpg" position="float" id="oo_1109669.jpg" orientation="portrait" xlink:type="simple"><uri content-type="original_file" xlink:type="simple">https://binary.pensoft.net/fig/1109669</uri></graphic></fig></tp:treatment-sec><ref-list><ref id="B11926870"><element-citation xmlns:xlink="http://www.w3.org/1999/xlink" publication-type="article" xlink:type="simple"><person-group person-group-type="author"><name name-style="western"><surname>Arrow</surname><given-names>G</given-names></name></person-group><year>1922</year><article-title>A list of the erotylid <tp:taxon-name><tp:taxon-name-part taxon-name-part-type="order">Coleoptera</tp:taxon-name-part></tp:taxon-name> of Indo-China, with description of new species</article-title><source>Transactions of the Entomological Society of London</source><fpage>285</fpage><lpage>306</lpage><pub-id pub-id-type="doi">10.1111/j.1365-2311.1922.tb02811.x</pub-id></element-citation></ref><ref id="B11926888"><element-citation xmlns:xlink="http://www.w3.org/1999/xlink" publication-type="article" xlink:type="simple"><person-group person-group-type="author"><name name-style="western"><surname>Chûjô</surname><given-names>M</given-names></name><name name-style="western"><surname>Chûjô</surname><given-names>M T</given-names></name></person-group><year>1989</year><article-title>A catalog of the <tp:taxon-name><tp:taxon-name-part taxon-name-part-type="family">Erotylidae</tp:taxon-name-part></tp:taxon-name> (<tp:taxon-name><tp:taxon-name-part taxon-name-part-type="class">Insecta</tp:taxon-name-part></tp:taxon-name>, <tp:taxon-name><tp:taxon-name-part taxon-name-part-type="order">Coleoptera</tp:taxon-name-part></tp:taxon-name>) from the Old World (excl. the Ethioplan Region)</article-title><source>Esakia</source><volume>28</volume><fpage>75</fpage><lpage>96</lpage><pub-id pub-id-type="doi">10.5109/2516</pub-id></element-citation></ref></ref-list></tp:taxon-treatment>
